# Supplementary material for: TRIM25 promotes glioblastoma progression by stabilizing HIF-1α expression in normoxia through K11/K29 polyubiquitination
Source: Cell Death Dis. 2026 Apr 22;17(1):530. doi: 10.1038/s41419-026-08757-3 (PMC13230578; doi:10.1038/s41419-026-08757-3)
Supplement: Supplementary file 3 — Supplementary Table 2 [file 41419_2026_8757_MOESM3_ESM.xlsx]

## Sheet: Sheet1
Supplementary Table 2. The mean IRS score of the IHC labelings.
Grade	OS	HIF-1α-IRS	TRIM25-IRS
NT	112	1	0
NT	121	1	1
NT	102	2	1
NT	107	1	2
II	115	2	2
II	112	4	2
IV	25	4	2
II	113	12	2
NT	108	1	4
II	104	4	4
II	113	4	4
II	71	6	4
III	44	8	4
IV	57	9	6
II	103	12	6
III	81	12	6
II	99	2	8
II	103	6	8
II	102	6	8
III	89	6	8
IV	50	8	8
III	87	9	8
III	52	1	9
II	117	6	9
II	66	6	9
III	77	6	9
III	66	8	9
III	77	8	9
II	103	9	9
III	62	9	9
III	85	9	9
III	82	12	9
IV	28	12	9
II	45	4	12
IV	32	6	12
IV	14	6	12
III	45	8	12
IV	27	8	12
IV	15	8	12
III	68	9	12
III	44	9	12
III	49	9	12
III	56	9	12
IV	24	9	12
IV	15	9	12
IV	23	9	12
IV	24	9	12
IV	24	9	12
IV	25	9	12
III	39	12	12
III	76	12	12
III	56	12	12
III	67	12	12
IV	19	12	12
IV	12	12	12
IV	12	12	12
IV	21	12	12
IV	21	12	12
IV	13	12	12
IV	21	12	12
